# Supplementary material for: Dissociation in relation to other mental health conditions: An exploration using network analysis
Source: J Psychiatr Res. 2021 Apr;136:460–7. doi: 10.1016/j.jpsychires.2020.08.023 (PMC8039185; doi:10.1016/j.jpsychires.2020.08.023)
Supplement: Multimedia component 2 [file mmc2.xml]

<?xml version="1.0" encoding="UTF-8" standalone="no"?><data:data><datasets><author>emma.cernis@psych.ox.ac.uk</author><type>0</type><dataset><value>1</value><reason>The authors do not have permission to share data</reason><comments/></dataset></datasets></data:data>
